# Supplementary material for: Biodegradation of Crude Oil and Aniline by Heavy Metal-Tolerant Strain Rhodococcus sp. DH-2
Source: Microorganisms. 2024 Nov 12;12(11):2293. doi: 10.3390/microorganisms12112293 (PMC11596033; doi:10.3390/microorganisms12112293)
Supplement: Supplementary file 1 [file microorganisms-12-02293-s001.zip]

Archive with 1 entries (1 files):
- microorganisms-3285284-supplementary.pdf
